# Supplementary material for: Planar Boronic Graphene and Nitrogenized Graphene Heterostructure for Protein Stretch and Confinement
Source: Biomolecules. 2021 Nov 24;11(12):1756. doi: 10.3390/biom11121756 (PMC8698321; doi:10.3390/biom11121756)
Supplement: Supplementary file 1 [file biomolecules-11-01756-s001.zip]

Archive with 1 entries (1 files):
- biomolecules-1462148-supplementary.pdf
